# Supplementary material for: Application of Near Infrared Spectroscopy to Monitor the Quality Change of Sour Cherry Stored under Modified Atmosphere Conditions
Source: Sensors (Basel). 2023 Jan 2;23(1):479. doi: 10.3390/s23010479 (PMC9824794; doi:10.3390/s23010479)
Supplement: Supplementary file 1 [file sensors-23-00479-s001.zip]

Archive with 1 entries (1 files):
- sensors-2087891-supplementary.pdf
